# Supplementary material for: In Situ Transmission Electron Microscopy Investigation of Melting/Evaporation Kinetics in Anisotropic Gold Nanoparticles
Source: Materials (Basel). 2021 Nov 30;14(23):7332. doi: 10.3390/ma14237332 (PMC8658074; doi:10.3390/ma14237332)
Supplement: Supplementary file 1 [file materials-14-07332-s001.zip]

Archive with 1 entries (1 files):
- materials-1474092-supplementary.pdf
